# Supplementary material for: COVID-19 Vaccine Hesitancy among Parents of Children and Adolescents Living in Brazil
Source: Vaccines (Basel). 2021 Sep 30;9(10):1115. doi: 10.3390/vaccines9101115 (PMC8540804; doi:10.3390/vaccines9101115)
Supplement: Supplementary file 1 [file vaccines-09-01115-s001.zip]

Archive with 1 entries (1 files):
- vaccines-1378237-supplementary.pdf
